# Supplementary material for: Experimental and Numerical Impact Analysis of Automotive Bumper Brackets Made of 2D Triaxially Braided CFRP Composites
Source: Materials (Basel). 2020 Aug 12;13(16):3554. doi: 10.3390/ma13163554 (PMC7475996; doi:10.3390/ma13163554)
Supplement: Supplementary file 1 [file materials-13-03554-s001.zip]

Archive with 1 entries (1 files):
- materials-849986-supplementary.avi
